# Supplementary material for: Unveiling the Impacts of Sodium Hypochlorite on the Characteristics and Fouling Behaviors of Different Commercial Polyvinylidene Fluoride Hollow Fiber Membranes
Source: Membranes (Basel). 2022 Oct 1;12(10):965. doi: 10.3390/membranes12100965 (PMC9607576; doi:10.3390/membranes12100965)
Supplement: Supplementary file 1 [file membranes-12-00965-s001.zip]

Archive with 1 entries (1 files):
- membranes-1945405-supplementary.pdf
